# Supplementary material for: Integrative Physiological and Molecular Insights into Drought–Induced Accumulation of Bioactive Compounds in Clinacanthus nutans (Burm.f.) Lindau Leaves
Source: Plants (Basel). 2025 Dec 29;15(1):100. doi: 10.3390/plants15010100 (PMC12787733; doi:10.3390/plants15010100)
Supplement: Supplementary file 1 [file plants-15-00100-s001.zip]

Archive with 1 entries (1 files):
- plants-4020149-supplementary.pdf
